# Supplementary material for: Identification of treatment‐induced vulnerabilities in pancreatic cancer patients using functional model systems
Source: EMBO Mol Med. 2022 Feb 4;14(4):e14876. doi: 10.15252/emmm.202114876 (PMC8988213; doi:10.15252/emmm.202114876)
Supplement: Supplementary file 4 — Dataset EV3 [file EMMM-14-e14876-s002.xlsx]

## Sheet: Data EV3
Data EV3: AUC calculations in ID188 versus ID211 cells over 415 drugs.
Drug	ID188 AUC	ID211 AUC	Delta AUC
(+)-JQ1	0.841858	0.651982	0.189876
4E1RCat	0.946083	0.895002	0.0510812
4EGI-1	0.549227	0.889052	-0.339825
A-1155463	0.78895	0.591599	0.197351
A-1210477	0.980307	0.937791	0.042516
A-366	0.982594	0.895452	0.0871422
A-769662	0.97652	0.78212	0.1944
Abexinostat (PCI-24781)	0.732505	0.748063	-0.0155572
ABT-751 (E7010)	0.794374	0.643726	0.150648
Adavosertib(MK-1775)	0.582016	0.662404	-0.0803877
Afatinib (BIBW2992) Dimaleate	0.855352	0.579903	0.275449
AGI-5198	0.971895	0.803584	0.168311
AGI-6780	0.905901	0.841789	0.064112
AICAR (Acadesine)	0.933875	0.88658	0.0472956
Alectinib hydrochloride	0.779226	0.789442	-0.0102164
Alisertib (MLN8237)	0.799408	0.880494	-0.0810859
Allopurinol Sodium	0.950812	0.843331	0.107481
Alogliptin	0.952293	0.816758	0.135535
Alpelisib (BYL719)	0.892049	0.695739	0.196309
AMI-1	0.929419	0.770491	0.158928
Anastrozole	0.939145	0.79901	0.140135
Apabetalone (RVX-208)	0.948669	0.837063	0.111606
Apitolisib (GDC-0980, RG7422)	0.606106	0.540031	0.0660752
Apocynin	0.915141	0.815615	0.0995253
Apoptosis Activator 2	0.951656	0.968918	-0.0172628
APR-246 (PRIMA-1MET)	0.947013	0.86011	0.0869027
AT13148	1.02709	0.981074	0.0460178
AT7519 HCl	0.724558	0.672635	0.0519232
ATN-161 (Ac-PHSCN-NH2)	1.00083	0.857817	0.14301
Avagacestat (BMS-708163)	0.88176	0.770054	0.111706
Axitinib	0.8985	0.856502	0.0419984
AZ 628	0.898407	0.633582	0.264824
AZ191	0.97124	0.866924	0.104317
Azacitidine	0.85504	0.977013	-0.121973
AZD1208	0.958458	0.84134	0.117118
AZD1480	0.952352	0.766146	0.186207
AZD3965	0.936599	0.890051	0.0465486
AZD4547	0.998473	0.828827	0.169647
AZD5153	0.72285	0.590157	0.132693
AZD6482	0.862238	0.835384	0.0268535
AZD6738	0.804576	0.74904	0.0555359
AZD7762	0.557716	0.506659	0.0510567
b-AP15	0.504024	0.670531	-0.166508
Bafetinib (INNO-406)	0.906199	0.840775	0.0654239
Barasertib (AZD1152-HQPA)	0.856361	0.746521	0.10984
BAW2881 (NVP-BAW2881)	0.884652	0.961329	-0.0766776
BAY-61-3606	0.871386	0.789787	0.0815989
BAY-876	0.825912	0.717947	0.107964
BAY 11-7082	0.956905	0.838955	0.11795
BAY 87-2243	0.574392	0.793894	-0.219503
BI-78D3	0.965327	0.811198	0.154129
BI-847325	0.620644	0.263952	0.356692
BI-D1870	0.925452	0.875723	0.0497293
Binimetinib (MEK162, ARRY-162, ARRY-438162)	0.732295	0.457409	0.274887
Birinapant	0.314955	1.01753	-0.702572
Bisindolylmaleimide IX (Ro 31-8220 Mesylate)	0.942458	0.788206	0.154252
BLZ945	0.905168	0.914082	-0.00891429
BML-190	0.95838	1.00842	-0.0500412
BMS-345541	0.852755	0.856931	-0.00417548
BMS-777607	0.881822	0.94524	-0.063418
BMS-794833	0.939067	0.911178	0.0278889
BMS-986205	0.881979	0.86339	0.0185882
BMS202 (PD-1PD-L1 inhibitor 2)	0.990436	0.905312	0.0851238
BPTES	0.861186	0.854299	0.00688608
BQU57	0.932845	0.868698	0.0641473
BRD4770	0.88682	0.835933	0.0508861
Brivanib (BMS-540215)	0.918238	0.812737	0.105501
Bromopyruvic acid	0.992167	0.833537	0.158631
Bromosporine	0.878108	0.801016	0.0770919
BTB06584	0.959322	0.868651	0.0906708
Busulfan	0.94774	0.814377	0.133364
BX-795	0.88485	0.882949	0.00190126
BX-912	0.595212	0.892782	-0.297569
C-DIM12	0.920369	0.897026	0.023343
C646	0.838851	0.889548	-0.0506965
Cabozantinib malate (XL184)	0.585026	0.780156	-0.195129
Capmatinib (INCB28060)	0.956307	0.855086	0.101221
Carfilzomib (PR-171)	0.126305	0.0367639	0.0895407
CB-5083	1.0082	0.643269	0.364933
CB-839	0.59596	0.597133	-0.00117324
CC-115	0.717707	0.69999	0.0177173
CCF642	0.745954	0.874442	-0.128488
Cediranib (AZD2171)	0.927216	0.83031	0.0969064
Celecoxib	0.934956	0.892076	0.0428797
CEP-32496	0.948416	0.83184	0.116576
Ceritinib (LDK378)	0.822771	0.685074	0.137698
CGP 57380	0.947346	0.863689	0.0836572
Chaetocin	0.192357	0.021173	0.171184
Chk2 Inhibitor II (BML-277)	0.967425	0.864744	0.102681
CID755673	0.904423	0.878186	0.0262367
Cisplatin	0.94999	0.860021	0.0899689
Cobimetinib (GDC-0973, RG7420)	0.638848	0.260004	0.378844
Colchicine	0.561665	0.588521	-0.0268564
CP-673451	0.974405	1.02871	-0.0543017
CPI-169	0.92419	0.874084	0.0501053
CPI-203	0.876673	0.597179	0.279494
CPI-455 HCl	0.971701	0.898006	0.0736955
CPI-613	0.897174	0.902269	-0.00509482
Crenigacestat (LY3039478)	0.93937	0.74446	0.194911
Crizotinib (PF-02341066)	0.771955	0.798826	-0.0268711
CUDC-101	0.826746	0.764516	0.0622304
CW069	0.93686	0.841678	0.0951818
Cyclophosphamide Monohydrate	0.926868	0.899007	0.0278607
Dabrafenib (GSK2118436)	0.738005	0.931901	-0.193896
Dalcetrapib (JTT-705, RO4607381)	0.92916	0.858887	0.0702727
Danusertib (PHA-739358)	0.766167	0.61072	0.155447
Dapagliflozin	0.942704	0.912745	0.0299592
DASA-58	0.917688	0.808265	0.109424
Dasatinib hydrochloride	0.377167	0.468419	-0.0912527
DBeQ	0.912715	0.823711	0.0890039
DDR1-IN-1	0.934377	0.907706	0.0266706
Decitabine	0.90864	0.819976	0.0886632
Defactinib (VS-6063, PF-04554878)	0.897426	0.761117	0.136309
Degrasyn (WP1130)	0.869182	0.819806	0.0493762
Deguelin	0.885724	0.749628	0.136096
Dibenzazepine (YO-01027)	0.889777	0.781822	0.107955
Dinaciclib (SCH727965)	0.426486	0.161258	0.265228
DMOG	0.905704	0.915119	-0.0094151
Dovitinib (TKI258) Lactate	1.01168	0.903827	0.107855
Doxorubicin (Adriamycin) HCl	0.672404	0.583761	0.0886424
Droxinostat	0.946087	0.935843	0.0102445
EED226	0.954809	0.846428	0.108381
eFT-508 (eFT508)	0.976884	1.01022	-0.0333346
EI1	0.986036	0.843648	0.142387
Elacridar (GF120918)	1.02253	0.682381	0.340146
Elesclomol (STA-4783)	0.178773	0.0189305	0.159843
Eltanexor (KPT-8602)	0.573565	0.578925	-0.00535995
Enasidenib (AG-221)	0.970031	0.875195	0.0948358
Entinostat (MS-275)	0.83543	0.730297	0.105132
Entospletinib (GS-9973)	0.891332	0.792347	0.0989846
Entrectinib (RXDX-101)	0.813399	0.706046	0.107353
Enzastaurin (LY317615)	0.917418	0.932626	-0.0152076
Epacadostat (INCB024360)	0.923956	0.909299	0.0146571
EPZ004777	0.952199	0.898743	0.0534564
EPZ005687	0.895567	0.812288	0.0832792
EPZ020411 2HCl	0.779471	0.91954	-0.140069
Erastin	0.856438	0.812568	0.0438695
Erdafitinib (JNJ-42756493)	0.927161	0.893221	0.0339394
Erlotinib	0.901815	0.700117	0.201698
Etoposide	0.945778	0.852902	0.0928761
ETP-46464	0.825231	0.804264	0.0209666
FH535	0.910447	0.92185	-0.0114029
FLI-06	0.936415	0.792285	0.14413
Fluorouracil (5-Fluoracil, 5-FU)	0.853621	0.803955	0.0496658
Fluvastatin Sodium	0.869894	0.807447	0.062447
FR 180204	0.846757	0.849201	-0.00244437
FX1	0.925989	0.832591	0.0933977
Galunisertib (LY2157299)	0.968275	0.964933	0.00334192
Ganetespib (STA-9090)	0.482556	0.26611	0.216445
GDC-0152	0.667308	0.849459	-0.182152
GDC-0994	0.824476	0.676602	0.147874
Gemcitabine HCl	0.570229	0.583265	-0.0130366
Glesatinib(MGCD265)	0.936993	0.873226	0.0637666
GMX1778 (CHS828)	0.283017	0.295938	-0.012921
GSK J1	1.00384	0.831763	0.17208
GSK126	1.01768	0.950232	0.067443
GSK1324726A (I-BET726)	0.814842	0.73236	0.0824816
GSK1904529A	0.940329	0.829072	0.111257
GSK2256098	0.81239	0.84415	-0.0317605
GSK2334470	0.869219	0.710186	0.159032
GSK2606414	0.9146	0.851875	0.062725
GSK2656157	0.870429	0.959039	-0.0886102
GSK2801	0.964367	0.781783	0.182584
GSK2830371	0.92259	0.865172	0.0574188
GSK461364	0.687278	0.725584	-0.0383062
GSK503	0.991817	0.891368	0.100449
GSK583	0.900403	0.89325	0.00715343
GSK591	0.842843	0.880816	-0.0379729
GSK650394	0.923709	0.912785	0.0109234
GSK690693	0.829923	0.835918	-0.0059952
GSK923295	0.640278	0.709333	-0.0690554
GSK963	0.938775	0.857125	0.08165
GW0742	0.762639	0.929689	-0.16705
GW3965 HCl	0.923161	0.824742	0.0984183
GW441756	0.940214	0.913999	0.0262144
GW9662	0.930809	0.936147	-0.00533861
HA15	0.994078	0.937643	0.0564354
HLCL-61 HCL	0.957002	0.855889	0.101113
HTH-01-015	1.19531	0.823008	0.372301
I-BET-762	0.88755	0.777367	0.110183
I-BRD9	1.00921	0.833382	0.175829
Ibrutinib (PCI-32765)	0.794487	0.709603	0.0848842
ID-8	0.901236	0.850738	0.0504978
Ilomastat (GM6001, Galardin)	1.05468	0.808686	0.245995
Importazole	0.95586	0.848513	0.107346
Indirubin	0.790898	0.800924	-0.0100257
INH1	0.922323	0.885866	0.0364571
Iniparib (BSI-201)	0.9393	0.951695	-0.0123956
IOX1	0.950298	0.870622	0.0796757
IPA-3	0.964053	0.859649	0.104404
Irinotecan HCl Trihydrate	0.846986	0.80746	0.0395252
Ispinesib (SB-715992)	0.499814	0.697399	-0.197585
IWP-L6	0.967939	0.80423	0.16371
IWR-1-endo	0.938367	0.808244	0.130123
Ixazomib Citrate (MLN9708)	0.424953	0.479941	-0.054988
JIB-04	0.641007	0.66178	-0.020773
JNJ-26854165 (Serdemetan)	0.880447	0.796223	0.0842237
JNK-IN-8	0.873584	0.841497	0.0320872
JSH-23	0.969887	0.790282	0.179605
Ki16425	0.932453	0.775669	0.156784
KU-0063794	0.825137	0.831477	-0.00634032
KU-55933 (ATM Kinase Inhibitor)	0.944672	0.834259	0.110413
KU-60019	0.936352	0.841715	0.0946367
KX2-391	0.624	0.507525	0.116475
KYA1797K	0.975794	0.835197	0.140597
Lapatinib (GW-572016) Ditosylate	0.924256	0.614311	0.309945
LCL161	0.585386	0.922022	-0.336637
Linifanib (ABT-869)	0.889468	0.814154	0.0753137
Linsitinib (OSI-906)	0.840477	0.592947	0.24753
LJH685	0.943128	0.830073	0.113055
LLY-507	0.85885	0.84187	0.0169805
Lonidamine	0.933623	0.870295	0.0633284
LTX-315	0.943064	0.80426	0.138804
Luminespib (AUY-922, NVP-AUY922)	0.485147	0.344794	0.140353
Luteolin	0.820301	0.753809	0.0664921
LY2090314	1.041	0.258538	0.782463
LY2109761	0.973844	0.860588	0.113257
Lys05	0.920986	0.796483	0.124503
Maraviroc	1.005	0.864545	0.140458
Masitinib (AB1010)	0.959338	0.829646	0.129693
MCB-613	0.763977	0.777953	-0.0139761
Mdivi-1	0.884635	0.95654	-0.0719047
Melphalan	0.870239	0.852567	0.0176716
MI-2 (MALT1 inhibitor)	0.896611	0.572855	0.323755
MI-463	0.713222	0.825022	-0.1118
MI-503	0.870571	0.804619	0.0659521
Milciclib (PHA-848125)	0.775941	0.782647	-0.00670579
Mivebresib(ABBV-075)	0.666357	0.537603	0.128755
MK-0752	0.887614	0.830371	0.0572436
MK-2206 2HCl	0.844431	0.671856	0.172576
MK-8776 (SCH 900776)	0.872989	0.899894	-0.0269052
MK-886 (L-663,536)	0.98944	0.843239	0.146201
ML264	0.79594	0.89415	-0.0982102
ML323	0.932199	0.870683	0.0615162
ML324	0.952683	0.774397	0.178286
ML390	0.983383	0.787828	0.195555
MLN2480	0.90456	0.817863	0.0866966
Motolimod (VTX-2337)	0.969194	0.821944	0.14725
MS023	0.841595	0.633962	0.207633
MS436	0.97731	0.957123	0.0201876
Mubritinib (TAK 165)	0.734943	0.784449	-0.0495056
MX69	0.940371	0.917664	0.0227073
Napabucasin	0.650051	0.708214	-0.0581634
NCT-501	0.965	0.821954	0.143046
NCT-503	0.954061	0.908552	0.045509
Neratinib (HKI-272)	0.892928	0.638342	0.254585
Nintedanib (BIBF 1120)	0.914874	0.859821	0.0550529
Nintedanib Ethanesulfonate Salt	0.833381	0.791285	0.0420958
NLG919	0.950874	0.822188	0.128687
NMS-873	0.800332	0.406364	0.393967
NSC 319726	0.366408	0.138241	0.228166
NSC348884	1.02566	0.676171	0.349486
NSC59984	0.954152	0.93651	0.0176425
NSC87877	0.937962	0.830763	0.107199
NT157	0.943465	0.885888	0.0575762
NU7026	0.997818	0.846404	0.151415
NU7441 (KU-57788)	0.990902	0.878332	0.112571
Nutlin-3	0.969628	0.819689	0.149939
NVP-BHG712	0.868605	0.831252	0.0373522
NVP-CGM097	0.988263	0.720479	0.267784
OF-1	0.977446	0.867091	0.110355
Olaparib (AZD2281, Ku-0059436)	0.916657	0.865223	0.0514337
Olmutinib (HM61713, BI 1482694)	0.9208	0.750504	0.170296
ON123300	0.979812	0.851888	0.127924
Onalespib (AT13387)	0.664765	0.458153	0.206613
Oprozomib (ONX 0912)	0.426895	0.332518	0.0943765
Orantinib (TSU-68, SU6668)	0.844666	0.843106	0.00155996
OSI-930	0.904358	0.81939	0.084968
Osimertinib (AZD9291)	0.854639	0.748939	0.1057
OTS514 hydrochloride	0.368012	0.442514	-0.0745021
OTX015	0.816532	0.631355	0.185177
Oxaliplatin	0.900679	0.843912	0.0567671
P22077	0.929746	0.966042	-0.0362957
P5091 (P005091)	0.979966	0.8482	0.131766
Paclitaxel	0.432398	0.444314	-0.0119157
Palbociclib (PD0332991) Isethionate	0.882416	0.865484	0.0169313
Panobinostat (LBH589)	0.420845	0.305997	0.114848
Pelitinib (EKB-569)	0.84592	0.631497	0.214424
Pevonedistat (MLN4924)	0.824819	0.588594	0.236225
PF-00562271	0.889675	0.795342	0.0943331
PF-3758309	0.577736	0.550931	0.0268045
PF-3845	0.905256	0.912482	-0.00722544
PF-4708671	0.919731	0.936393	-0.0166626
PF-543	0.924083	0.902791	0.021292
PFI-1 (PF-6405761)	0.920636	0.752766	0.16787
PFI-4	0.955151	0.786697	0.168454
PFK15	0.911262	0.777763	0.133499
PHT-427	0.870675	0.93087	-0.0601952
Pictilisib (GDC-0941)	0.682679	0.59632	0.0863587
PIK-93	0.926962	0.807347	0.119615
Pinometostat (EPZ5676)	0.916102	0.799599	0.116503
Plinabulin (NPI-2358)	0.587629	0.355001	0.232628
PluriSIn 1 (NSC 14613)	0.96104	0.898746	0.0622949
PLX-4720	0.885951	0.841776	0.0441749
Ponatinib (AP24534)	0.782233	0.695671	0.086562
Poziotinib (HM781-36B)	0.908458	0.540201	0.368257
PR-619	0.921053	0.875164	0.0458882
Pracinostat (SB939)	0.777797	0.798747	-0.0209502
PRIMA-1	0.946854	0.86667	0.0801839
PRT4165	0.874561	0.74563	0.128931
PS-1145	0.923158	0.838624	0.0845341
PTC-209 HBr	0.836306	0.81926	0.0170461
PX-12	0.985448	0.902721	0.0827275
PX-478 2HCl	0.933806	0.83357	0.100237
PYR-41	0.909921	0.807428	0.102493
Quisinostat (JNJ-26481585) 2HCl	0.333109	0.301459	0.0316501
Quizartinib (AC220)	0.973623	0.808923	0.164701
Rabusertib (LY2603618)	0.731286	0.86882	-0.137535
Ralimetinib (LY2228820)	0.991997	0.861633	0.130365
RBC8	0.881466	0.889176	-0.0077095
Rebastinib (DCC-2036)	0.852703	0.884891	-0.0321887
Regorafenib (BAY 73-4506)	0.775243	0.936029	-0.160785
Remodelin	0.941128	0.854235	0.0868926
RGFP966	0.91127	0.77852	0.132749
RHPS 4 methosulfate	0.944676	0.90595	0.0387269
RI-1	1.01645	0.885219	0.131233
Ribociclib (LEE011)	0.960719	0.811674	0.149045
Rigosertib (ON-01910)	0.745736	0.557239	0.188497
RITA (NSC 652287)	0.91732	0.896292	0.0210284
RKI-1447	1.03549	0.96192	0.0735735
RO5126766 (CH5126766)	0.679091	0.409264	0.269827
Romidepsin	0.137851	0.171226	-0.033375
Roxadustat (FG-4592)	0.951489	0.841549	0.10994
RRx-001	0.915274	0.842708	0.0725661
RSL3	0.465117	0.17494	0.290177
Ruxolitinib (INCB018424)	0.944863	0.891924	0.0529385
Sabutoclax	0.821712	0.908951	-0.0872386
Salermide	0.876085	0.857781	0.0183038
Salirasib	0.94866	0.881173	0.0674865
Sapanisertib (INK 128, MLN0128)	0.541028	0.389006	0.152022
Saracatinib (AZD0530)	0.857711	0.608786	0.248925
SB202190 (FHPI)	0.949671	0.999786	-0.0501151
SB216763	0.812577	0.786889	0.0256887
SB743921 HCl	0.51038	0.708461	-0.198081
SC144	0.794803	0.631238	0.163565
SC79	0.895282	0.862771	0.0325113
SCH58261	0.940124	0.904779	0.0353441
Selisistat (EX 527)	0.971143	0.996691	-0.0255473
Selonsertib (GS-4997)	0.950821	0.910963	0.0398581
Selumetinib (AZD6244)	0.675927	0.491549	0.184377
SF1670	0.965519	0.809273	0.156245
SF2523	0.96803	0.768257	0.199773
SGC-CBP30	0.984173	0.951297	0.0328753
SGC 0946	0.940282	0.809049	0.131233
SGC707	0.955039	0.862821	0.0922177
SGI-1027	0.662039	0.569127	0.0929121
SGI-1776 free base	0.949389	0.788472	0.160917
SGI-7079	0.80258	0.637836	0.164743
SGX-523	0.982579	0.941252	0.0413263
SHP099 dihydrochloride	0.962594	0.909717	0.0528768
Silmitasertib (CX-4945)	0.923534	0.879702	0.0438321
SMER28	0.997421	0.824625	0.172797
Sodium dichloroacetate (DCA)	0.996219	0.950804	0.0454147
Sorafenib Tosylate	0.947302	0.952761	-0.0054593
Sotrastaurin	0.978283	0.940838	0.037445
SP2509	0.859538	0.823773	0.0357651
SP600125	0.880532	1.0433	-0.162769
Spebrutinib (CC-292, AVL-292)	0.70865	0.88838	-0.17973
SRPIN340	0.963673	0.905439	0.0582343
SRT1720 HCl	0.865112	0.811807	0.0533042
STF-083010	0.912632	0.941285	-0.0286534
STF-118804	0.357787	0.275173	0.0826142
STF-31	0.864237	0.865401	-0.00116444
Sulfabenzamide	0.926373	0.746904	0.179469
TAK-700 (Orteronel)	1.00142	0.862873	0.138542
Taladegib (LY2940680)	0.939172	0.854539	0.0846329
TAPI-1	0.640827	0.899545	-0.258718
Tazemetostat (EPZ-6438)	0.863327	0.715764	0.147563
Tezacaftor(VX-661)	0.925397	1.01706	-0.0916668
TH287	0.8962	0.90098	-0.00477978
TH588	0.914214	0.917791	-0.003577
Thiamet G	0.895424	0.829942	0.0654821
Thiomyristoyl	0.925399	0.787354	0.138045
Tipifarnib	0.91343	0.83193	0.0815004
Tofacitinib (CP-690550,Tasocitinib)	0.75856	0.881273	-0.122713
Topotecan HCl	0.523428	0.463689	0.0597398
Tozasertib (VX-680, MK-0457)	0.235388	0.715814	-0.480426
TPX-0005	0.77736	0.728119	0.0492406
Trametinib (GSK1120212)	0.553435	0.197483	0.355952
Tretinoin	1.12404	0.840914	0.283129
U-104	0.940007	0.976041	-0.0360337
Ulixertinib (BVD-523, VRT752271)	0.881311	0.687132	0.194179
UNC0379	0.942497	0.828775	0.113722
UNC1215	0.930556	0.950745	-0.0201898
UNC1999	0.931826	0.785772	0.146054
UNC669	0.92241	0.946062	-0.0236524
Uprosertib (GSK2141795)	0.805466	0.789193	0.0162726
Vactosertib (TEW-7197)	0.930759	0.870751	0.060008
Vatalanib (PTK787) 2HCl	0.925594	0.894221	0.031373
VE-822	0.693203	0.887888	-0.194686
Veliparib (ABT-888)	0.912913	0.92269	-0.00977653
Vemurafenib (PLX4032, RG7204)	0.812894	0.883066	-0.0701711
Venetoclax (ABT-199, GDC-0199)	0.927805	0.886514	0.0412916
Vincristine sulfate	0.557875	0.4407	0.117175
Vinorelbine Tartrate	0.546034	0.338018	0.208016
Vismodegib (GDC-0449)	0.926174	0.840387	0.0857872
Vistusertib (AZD2014)	0.722734	0.765488	-0.0427539
VLX1570	0.601672	0.242936	0.358736
VO-Ohpic trihydrate	0.940257	0.910078	0.0301792
Volasertib (BI 6727)	0.700706	0.706807	-0.00610068
Voxtalisib (XL765, SAR245409)	0.813728	0.792036	0.0216923
VPS34-IN1	0.948952	0.82373	0.125221
WH-4-023	0.928816	0.935012	-0.00619524
WIKI4	0.836571	0.849803	-0.0132317
WZ4003	0.965482	0.895803	0.0696793
Xanthohumol	0.943152	0.925914	0.0172383
XAV-939	0.890252	0.927851	-0.0375984
XL413 (BMS-863233)	0.915615	0.897097	0.0185185
XMD16-5	0.905692	0.782747	0.122945
Y-27632 2HCl	0.940605	0.922202	0.018403
YM155 (Sepantronium Bromide)	0.0408849	0.27922	-0.238335
ZCL278	0.92763	0.777172	0.150459
Zibotentan (ZD4054)	0.959609	0.955269	0.00433988
Zileuton	0.817049	0.859419	-0.0423699
ZSTK474	0.712012	0.641646	0.0703659
